# Supplementary material for: Modified CAMBRA Protocol for Caries Risk Assessment in Children Aged 6 to 14 Years
Source: Dent J (Basel). 2025 Nov 12;13(11):530. doi: 10.3390/dj13110530 (PMC12651856; doi:10.3390/dj13110530)
Supplement: Supplementary file 1 [file dentistry-13-00530-s001.zip]

Archive with 1 entries (1 files):
- dentistry-3909707-supplementary.pdf
